# Supplementary material for: Sustained Impact of RHDV2 on Wild Rabbit Populations across Australia Eight Years after Its Initial Detection
Source: Viruses. 2023 May 12;15(5):1159. doi: 10.3390/v15051159 (PMC10223972; doi:10.3390/v15051159)
Supplement: Supplementary file 1 [file viruses-15-01159-s001.zip]

Archive with 1 entries (1 files):
- viruses-2377489-supplementary.pdf
